# Supplementary material for: Comprehensive profiling of the STE20 kinase family defines features essential for selective substrate targeting and signaling output
Source: PLoS Biol. 2019 Mar 21;17(3):e2006540. doi: 10.1371/journal.pbio.2006540 (PMC6445471; doi:10.1371/journal.pbio.2006540)
Supplement: S1 Data — PSPA data were quantified, background subtracted, then normalized by position as previously reported [82]. Replicate normalized data were averaged and are presented as position weight matrices. If normalized values were negative after background subtraction, a value of 0 was used for that position. PSPA, positional scanning peptide array. (XLSX) [file pbio.2006540.s011.xlsx]

## Sheet: LOK
	-5	-4	-3	-2	-1	0	+1	+2	+3	+4
P	1.24575	1.44141	0.880787	0.854325	0.627519		0.715462	1.29163	1.35377	1.662
G	1.08049	0.979136	0.360288	0.0558533	0.558001		0.395643	2.19303	0.844901	0.96912
A	0.644038	0.513293	0.456934	0.504627	0.490553		0.840578	0.347484	0.829988	0.856187
C	0.512701	0.230979	0.31516	0.160174	0		0	0.30742	0.567343	0.312351
S	0.62365	0.902914	0.683815	0.214706	0.501463	0	0.833674	1.30285	1.0289	1.00202
T	1.93238	1.48888	0.283194	0.659273	1.27663	2	2.86829	2.73923	3.02989	2.08799
V	0.434375	0.597146	0.221223	0.149614	0		1.11926	0.226405	0.614226	1.16964
I	0.590129	0.318449	0.104193	0.096484	0		1.33146	0.168654	0.24158	0.435329
L	0.350404	0.538318	0.0462072	0.0909443	0.653328		1.23953	0.621708	0.841015	0.906049
M	0.971209	0.262443	0.212724	0.384673	0.590315		1.69043	0.161678	0.49869	0.588855
F	0.689475	1.08016	0.723612	1.63677	0.546815		0.996744	0	0.381139	0.515122
Y	0.599718	0.636469	1.33625	9.26238	1.94588		2.03369	0.481765	0.492427	0.41908
W	0.450523	0.787331	2.31525	0.640126	0.955453		1.53223	0.465204	0.410201	0.546263
H	1.61038	2.31397	1.01456	1.13403	2.25111		1.63308	1.37534	1.45523	1.09484
K	1.27866	1.81157	2.89133	0.83658	2.75681		0.387918	1.40032	1.46959	0.832194
R	2.22009	1.60893	2.9976	0.694399	1.77096		1.22906	3.26917	2.22316	0.935458
Q	1.09875	1.32808	1.8333	1.02131	1.75777		0.418057	0.42398	1.63422	1.34295
N	1.98673	1.35059	1.96006	0.490033	2.02193		0.836887	1.97333	1.10505	2.53501
D	0.742471	0.978227	0.793422	0.775418	0.804301		0.104798	1.22566	0.733285	1.3457
E	0.938078	0.831701	0.570092	0.338278	0.68083		0	0.0468237	0.245385	0.443848
pT	0.634153	0.70308	0.0286874	0.103288	0		0	0	0	0.0611113
pY	0.390765	0.583587	0.444527	0.37645	0.320998		0.411019	0	0.0543203	0.277465

## Sheet: YSK1
	-5	-4	-3	-2	-1	0	+1	+2	+3	+4
P	0.965791	0.94889	0.819509	0.525169	0.617914		0	0.509885	1.05154	0.81015
G	1.01846	0.945344	1.0396	1.01581	1.73781		0.174872	1.06711	1.01811	0.649234
A	0.6565	0.7896	0.818373	1.02005	0.922999		0.409107	0.813394	0.628086	1.14532
C	0.636275	0.658255	0.603624	0.384046	0.796702		1.19425	0.874448	0.854115	0.377109
S	1.35326	1.07045	1.26462	0.922233	0.547474	0.522227	0.480956	1.59526	1.17147	1.01028
T	2.24722	1.59318	2.45555	2.37993	1.31629	1.47777	2.54752	2.75131	2.44328	1.47299
V	1.0223	0.817328	0.826313	1.20471	0.324455		1.08355	0.783245	0.807017	0.994134
I	0.810231	0.864402	0.771078	0.625024	0.25563		2.1895	0.613759	0.699295	0.925781
L	0.929041	0.733824	0.600194	0.68613	1.05986		1.73914	0.463218	0.785779	0.536137
M	1.08265	0.926043	0.959999	0.924907	1.22931		1.90063	0.57715	0.84521	0.883809
F	0.898887	0.985449	1.44753	1.6201	1.07303		1.49937	0.412954	0.961568	1.00087
Y	0.87855	1.21322	1.05584	2.21091	1.32084		2.20176	0.886126	1.00533	0.87122
W	0.941621	1.31625	1.18204	1.62396	1.18526		2.42777	0.79695	1.10958	0.92374
H	0.836415	1.08313	0.963828	1.09092	1.67603		0.78331	1.27333	1.08339	1.18769
K	1.16431	1.05132	1.26322	0.954446	1.38031		0.364247	2.5248	1.40872	2.38665
R	1.31781	1.7972	1.2607	1.04006	1.07534		0.510025	2.64871	2.0095	1.99163
Q	0.948978	0.96756	1.0073	0.571475	0.868521		0.253321	0.396002	0.756071	0.897599
N	0.715902	1.13285	0.645765	0.614486	0.934797		0.188664	0.589552	0.657169	0.970063
D	0.754542	0.564435	0.632084	0.303008	1.0292		0.0330025	0.343106	0.435804	0.600695
E	0.821265	0.541266	0.382855	0.282631	0.648223		0.0316538	0.0797016	0.268967	0.364887
pT	0.574905	0.559746	0.392943	0.0872895	0.230971		0.0584001	0.074916	0.229144	0.29835
pY	0.60504	0.744386	0.56476	0.362296	0.873031		0.331079	0.0847933	0.148738	0.159219

## Sheet: GCK
	-5	-4	-3	-2	-1	0	+1	+2	+3	+4
P	0.86539	0.773455	0.480209	0.416135	0.915028		0	1.02076	1.01463	1.5121
G	1.05864	0.839847	1.00058	0.872448	1.63697		0.380375	1.02414	0.781826	1.1278
A	1.03152	0.88947	1.13538	0.873981	0.926647		0.208596	0.836494	0.702922	0.919406
C	1.13463	1.51007	1.02613	1.27238	0.864021		0.783845	0.703358	0.676588	1.1911
S	1.06462	1.10888	0.573572	0.87389	1.09654	0.1923	0.681951	1.21589	0.815083	0.79017
T	2.33571	2.56245	1.38478	2.22631	1.17474	1.8077	3.49833	2.15288	2.56563	1.44891
V	0.714643	0.594437	0.865724	0.515212	0.353256		0.625352	0.648453	0.893715	0.680868
I	0.660097	0.449361	0.668495	0.935128	0.255556		2.10167	0.91314	0.704778	0.726108
L	0.922059	0.921527	0.121144	0.73538	0.732607		2.8404	0.722058	0.669422	0.836007
M	0.906492	0.891836	0.736733	0.718848	1.02354		2.55094	0.706784	0.536152	0.949054
F	0.910053	0.888477	1.28572	1.14126	0.640231		1.00614	0.820013	0.957097	0.74036
Y	0.828854	0.845186	1.48263	1.97497	1.12863		0.609408	0.66439	1.00052	0.976932
W	1.19356	1.62836	0.703139	1.68746	0.917359		1.90278	0.922841	0.999427	1.36328
H	1.0447	1.28825	1.09095	1.42275	1.30315		0.68253	1.14468	1.13136	1.23739
K	0.929405	0.824232	2.52496	0.495086	1.65787		0.237734	1.65494	1.68647	1.38089
R	0.953581	0.963639	1.68254	0.81544	1.51284		0.312224	1.74472	2.5368	0.952373
Q	0.784611	0.998611	0.52363	0.99994	1.0059		0.256475	1.0541	0.638834	1.08886
N	1.20057	0.832695	1.41261	1.26945	1.71924		0.752814	1.05611	1.1632	1.17256
D	0.811921	0.615586	0.922836	0.454092	0.676617		0.628803	0.553489	0.400467	0.449659
E	0.648928	0.57363	0.378251	0.299839	0.45925		0	0.440763	0.125081	0.432829
pT	0.823029	0.820498	0.354387	0.561009	0.336576		0.445623	0.624761	0.629165	0.423023
pY	0.51755	0.952989	0.774471	0.21554	0.422845		0.243687	0.440397	0.681325	0.479102

## Sheet: HGK
	-5	-4	-3	-2	-1	0	+1	+2	+3	+4
P	0.261662	0.742626	0.614108	0.425321	0.474466		0	0.613818	0.405956	0
G	0.735677	0.970313	1.05764	1.18875	1.9901		0.137603	0.571487	0.983359	1.59595
A	1.20272	1.19416	0.758633	0.792165	0.813685		0.208678	0.678055	0.682552	1.6737
C	1.15756	0.729998	0.141168	0.387683	0.118431		0.156764	0.313692	0.673753	1.86841
S	1.22531	1.25276	1.77909	1.29856	1.50033	0.530072	0.657144	1.35215	0.561096	0.387198
T	3.14991	1.63048	3.6209	2.56011	1.31166	1.46993	3.74303	2.49406	1.38899	1.17233
V	0.729698	0.422851	0.167956	0.136839	0.0817001		1.43401	0.557571	0.904257	0.423556
I	0.395973	0.653916	0.119429	0.273645	0		1.71805	0.669458	0.75338	1.28571
L	0.776407	0.747491	0.284253	0.506248	0.609909		4.21342	0.793343	1.16179	1.28779
M	0.670056	0.908967	0.573798	0.726486	1.20098		2.29295	1.25222	0.847662	1.25802
F	0.958243	1.31737	0.650343	2.0763	0.343037		0.847883	0.379087	0.692401	0.577779
Y	0.548229	1.23333	1.22696	2.93421	1.50619		0.96867	0.537297	0.981741	1.02119
W	1.20836	1.06795	1.14021	1.25114	0.764422		2.26982	0.458647	1.00103	1.41652
H	0.905025	1.06683	0.987256	1.25934	1.47159		0.11017	0.82184	1.12555	1.2612
K	0.313273	0.27724	0.963276	0.0640563	1.4741		0.00308879	1.52252	2.8054	0.481026
R	0.52549	0.289527	0.794303	0	1.51659		0	1.54725	2.91993	0.0688263
Q	0.836886	0.840679	1.18804	0.685664	1.0621		0.881874	1.46289	0.530857	0.767844
N	1.14394	1.71969	1.35117	1.40295	2.10455		0.584119	1.47828	1.14568	1.79395
D	1.84904	1.34422	1.40823	0.902506	1.05406		0.104218	1.19739	0.308419	0.953585
E	1.40654	1.5896	1.17323	1.16237	0.723945		0.0621311	1.29893	0.126197	0.753632
pT	2.49089	2.21518	2.50279	3.1301	1.14035		3.81405	3.00352	1.86504	2.61819
pY	1.77576	1.27191	1.56564	1.40941	1.49672		0.130939	0.446193	1.24095	1.1437

## Sheet: HPK1
	-5	-4	-3	-2	-1	0	+1	+2	+3	+4
P	0.783213	0.867285	1.16811	0.662356	1.0707		0	1.26839	1.02563	0.687746
G	0.758	0.798467	1.22222	1.13187	1.66723		0.417117	0.78358	0.842362	0.876845
A	0.960478	0.89112	0.916625	0.833113	0.770163		0.140226	0.650456	0.833282	0.950962
C	1.4594	1.22515	0.916255	1.10647	0.734266		1.14056	0.854663	1.01553	1.54734
S	1.14975	1.04833	1.22731	0.924318	1.08558	0.489166	1.01073	1.23388	0.909112	0.878834
T	2.6332	1.69439	2.02788	1.8378	1.04689	1.51083	3.25353	2.53109	2.16825	1.63916
V	0.813078	0.715887	0.431133	0.452578	0.267493		0.896715	0.536904	0.755193	0.668773
I	0.715172	1.24638	0.614609	0.457969	0.13423		1.89966	0.445711	0.627016	0.881727
L	0.775495	0.767373	0.55756	0.916116	0.83787		3.29241	0.585717	0.761767	0.798822
M	0.867519	0.981161	0.792245	0.840018	1.23093		1.89276	0.89177	0.753704	1.02855
F	1.23399	1.40257	0.881374	1.83008	1.08478		1.25683	0.739968	0.845386	0.923069
Y	1.07934	1.23746	0.957849	2.12835	1.42281		0.847043	0.862029	1.09646	1.34228
W	1.50354	1.5536	1.60557	1.62583	0.980331		1.53015	0.706581	1.06214	1.64083
H	0.700021	0.913839	0.944156	1.54788	1.65866		0.251909	1.28617	1.20361	1.04648
K	0.561317	0.659074	1.44911	0.407824	1.44034		0.213511	1.61694	1.53959	0.902818
R	0.779822	0.730001	1.2772	0.778146	1.14166		0.23763	1.51775	1.80416	0.905389
Q	0.71426	0.630451	0.876432	0.545519	0.664539		0.648449	0.917984	0.755071	0.792909
N	0.810038	1.05053	0.948104	0.917446	1.40699		0.504313	1.02157	1.01715	1.14278
D	0.94799	0.791685	0.73535	0.49834	0.72456		0.330717	0.829915	0.632581	0.745247
E	0.754374	0.795249	0.450907	0.557973	0.629991		0.257389	0.718927	0.352011	0.59943
pT	1.10126	0.997422	0.992287	1.01012	0.847835		1.75021	1.29008	1.42692	1.17847
pY	0.760238	0.845448	0.951751	0.53189	0.790225		0.259868	0.417623	0.710358	0.769392

## Sheet: KHS2
	-5	-4	-3	-2	-1	0	+1	+2	+3	+4
P	1.04852	0.896127	0.755926	0.438138	0.7093		0	1.21149	0.884994	0.780034
G	0.776067	0.98549	1.41493	0.910689	2.07942		0.205979	0.500105	0.643696	0.815529
A	0.741021	0.689919	0.632831	0.908793	0.575895		0.0888072	0.500358	0.441495	0.539395
C	1.14048	0.937209	0.623592	0.896712	0.532441		0.680962	0.550404	0.566456	1.33398
S	0.928584	0.891815	0.975673	0.811573	0.85392	0.375677	0.903894	0.992338	0.387251	0.988928
T	3.51666	2.09174	1.97897	2.1658	0.789139	1.62432	3.80743	2.69908	2.1134	1.66799
V	0.73637	0.231372	0.397905	0.49607	0.17762		0.640016	0.304607	0.385379	0.548897
I	0.599081	0.937379	0.33992	0.503897	0.078715		1.84891	0.299578	0.321721	0.686831
L	0.529735	0.744144	0.521752	0.687343	0.759623		4.84703	0.465267	0.382654	0.701104
M	0.718013	0.750128	0.544616	0.611914	0.979157		2.1201	0.826473	0.445481	0.736077
F	1.03959	1.15467	0.581234	1.10938	0.681922		1.02095	0.458315	0.440239	0.844543
Y	0.801738	1.26465	1.06438	2.37157	1.23562		0.564029	1.01399	0.792452	1.10572
W	1.46172	1.91746	1.2232	1.73411	0.833739		1.18085	0.627348	0.907416	1.59818
H	0.903126	1.08432	1.13289	1.46187	1.46885		0.218656	1.35859	1.62439	1.18342
K	1.21926	0.887809	2.36462	0.724959	1.88479		0.236228	2.24381	2.52427	1.38237
R	0.97645	1.11932	1.54691	1.21438	1.4662		0.328135	2.40266	5.04014	1.21247
Q	1.1401	0.534241	1.24968	0.487335	1.08312		0.470726	0.946732	0.501517	0.84254
N	0.848702	1.20961	1.14178	1.11164	2.0966		0.476055	0.968699	1.07486	1.61333
D	1.07493	0.936222	0.878609	0.699525	1.01386		0.287151	0.988344	0.28634	0.765899
E	0.683077	0.736384	0.630593	0.654307	0.700075		0.155013	0.64181	0.235846	0.65276
pT	1.78343	1.43808	1.23735	1.51158	0.814076		1.55344	2.1556	1.19764	1.15322
pY	0.861242	1.22034	1.12689	0.733749	0.994787		0.212632	0.2857	1.05485	0.713304

## Sheet: MINK
	-5	-4	-3	-2	-1	0	+1	+2	+3	+4
P	0.767308	0.90498	0.70528	0.231193	0.432191		0	0.987032	0.923654	0.940414
G	0.991707	1.17489	1.1867	1.43811	2.15132		0.365139	0.920866	0.824352	1.21905
A	0.947816	1.26014	0.867375	1.5364	1.08657		0.328296	0.854276	0.662947	1.01799
C	1.41929	1.07351	0.640611	1.11419	0.597203		0.647812	0.77667	0.903726	1.57123
S	1.18827	1.26516	1.96034	1.43388	1.3235	0.417674	0.632112	1.46296	0.8771	1.12402
T	3.29821	1.94265	4.14762	2.499	1.7722	1.58233	3.43775	2.84528	1.7565	2.09812
V	0.966797	0.724858	0.36407	0.503373	0.248265		1.63201	0.623001	0.829529	0.858325
I	0.468842	0.81074	0.239478	0.503723	0.0463344		1.66052	0.426515	0.666604	0.998671
L	0.702751	0.643152	0.520086	0.529699	0.892429		4.33992	0.59829	0.890651	0.915428
M	0.623114	0.754294	0.662996	0.531312	1.2563		1.98366	0.831161	0.648172	1.02394
F	1.17342	1.16909	0.774985	1.44881	0.567716		0.757015	0.632099	0.827177	0.732398
Y	0.581465	1.27926	1.07221	2.72526	1.238		0.719041	0.706575	0.717874	0.802972
W	1.47308	1.64363	1.11914	1.3993	0.809392		1.79891	0.536639	1.03263	1.0328
H	0.79464	0.955052	0.981457	1.12843	1.49575		0.249551	0.914308	1.2057	1.06853
K	0.617757	0.643594	1.15328	0.392022	1.72121		0.264105	2.2814	2.05496	1.60634
R	0.903228	0.804583	0.853548	0.484343	1.87583		0.180881	2.19373	3.6051	0.903422
Q	0.751347	0.976534	0.919825	0.670916	0.792461		0.564554	0.866825	0.64325	0.575757
N	0.764608	1.08856	0.94385	0.772705	1.08001		0.395617	0.966136	0.780786	1.15391
D	0.829325	0.434203	0.543312	0.325141	0.34966		0.0443334	0.288251	0.106899	0.167405
E	0.737017	0.451119	0.343837	0.332196	0.263653		0.00435716	0.287991	0.0423778	0.189285
pT	1.42331	1.11744	0.578833	0.97489	0.751804		1.19603	1.25095	0.949833	0.772264
pY	0.815069	0.581759	0.562364	0.468204	0.851773		0	0.133567	0.29548	0.205399

## Sheet: MST1
	-5	-4	-3	-2	-1	0	+1	+2	+3	+4
P	0.792913	1.40471	1.79151	1.01655	1.48035		0	0.873961	1.42921	1.03339
G	0.650092	0.76276	0.901024	0.642126	1.32225		0.486247	0.550931	0.863921	1.16892
A	0.746309	0.718389	0.712317	0.881106	0.673027		0.4619	0.54206	0.668614	0.776248
C	1.14835	0.980778	0.934128	1.05072	0.627642		1.47549	0.778923	1.10451	1.49311
S	1.21749	0.964411	1.25029	0.999373	0.821165	0.303886	1.06793	1.04414	0.695762	1.08004
T	3.59948	2.72939	3.06768	2.06015	1.38627	1.69611	3.00571	3.45079	2.36019	2.72657
V	0.781979	0.60714	0.405511	0.274895	0.211288		0.982323	0.711956	0.7696	0.552758
I	0.496613	0.775974	0.47192	0.232953	0.128434		1.95088	0.617396	0.941083	0.680816
L	0.587403	0.491829	0.388255	0.638335	0.670503		2.80032	0.546269	0.914989	0.618377
M	0.601963	0.526132	0.561783	0.661187	0.836035		2.10767	0.658206	0.689669	0.627164
F	0.936222	0.838564	0.715135	1.67359	0.580567		0.780895	0.690603	1.04328	0.838273
Y	1.2242	1.30981	1.32741	2.22546	1.17817		0.736594	0.893389	0.977366	1.18754
W	1.26681	1.64371	1.70089	2.16148	0.851378		1.70221	0.837512	1.02023	1.38387
H	0.622447	0.783691	0.606834	0.796545	1.13877		0.190981	1.47464	0.880809	1.00704
K	0.506627	0.370302	0.610191	0.146062	1.54279		0.404196	1.70217	1.35185	0.814099
R	0.532873	0.471272	0.577176	0.230804	1.39651		0.357248	1.55895	1.42709	0.668456
Q	0.709742	0.739802	0.654135	0.705206	0.956904		0.66355	0.850975	0.67002	0.696107
N	0.797867	0.9624	0.793301	0.852757	1.90449		0.447577	1.2714	1.0137	1.15707
D	1.44228	1.5516	1.35271	1.56867	1.43193		0.277868	0.458536	0.628095	0.804248
E	1.33833	1.36733	1.17779	1.18202	0.861526		0.164991	0.487192	0.550014	0.685895
pT	1.02547	0.853675	0.652044	0.815486	0.758893		0.677905	0.800176	0.849932	0.982811
pY	0.78198	0.872376	1.03986	0.816515	0.948901		0.212428	0.24742	0.676413	0.781326

## Sheet: MST2
	-5	-4	-3	-2	-1	0	+1	+2	+3	+4
P	0.864481	0.851619	1.11405	0.611149	1.23511		0	1.08142	1.44115	1.18515
G	0.746794	0.549644	0.898259	0.825964	1.64838		0.426828	0.523063	0.873196	1.06118
A	0.635616	0.796646	0.699422	0.726392	0.813611		0.308815	0.508173	0.555267	0.728126
C	0.751371	1.14	0.718966	0.675263	0.598245		1.54766	0.646069	1.06239	1.22152
S	1.2397	1.30692	1.15852	1.07936	0.829018	0.259994	0.797758	0.985589	0.733403	0.98988
T	4.06366	2.95181	3.69542	2.31328	1.45221	1.74001	3.32385	3.15806	2.51813	2.24114
V	0.593553	0.351094	0.505243	0.276494	0.314906		0.805663	0.752017	0.799903	0.548484
I	0.523405	0.67752	0.383922	0.228152	0.0766965		1.92766	0.755164	0.718062	0.639338
L	0.425624	0.607768	0.411197	0.474031	0.765786		3.02261	0.685191	1.00929	0.736913
M	0.952174	0.917343	0.748382	0.801367	0.911098		2.85388	0.666619	0.750162	0.664216
F	1.17202	1.13183	0.786124	1.81159	0.592431		0.606535	0.399078	0.894623	0.620819
Y	0.798974	1.49476	1.51013	2.53652	1.30819		0.629188	0.810593	0.982122	0.893328
W	0.965536	1.32864	1.54806	1.95485	0.9755		1.80283	0.612503	0.987216	1.55862
H	0.757251	0.899344	0.91349	0.876176	1.34312		0.320323	1.5436	0.889554	1.06332
K	0.680237	0.641825	0.755949	0.228525	1.25703		0.272351	2.07413	1.37985	1.053
R	0.709366	0.822054	0.681338	0.365829	1.24138		0.339477	1.97494	1.858	0.868437
Q	0.746924	0.670086	0.711017	0.904462	1.01169		0.31794	0.951106	0.674416	0.940772
N	0.927794	0.885301	0.90213	0.869152	1.54509		0.365995	1.09567	1.0026	1.20993
D	1.43912	1.08934	1.06221	1.5669	1.28905		0.159	0.341601	0.48603	0.927353
E	1.0064	0.886445	0.796182	0.874549	0.791472		0.196785	0.435414	0.384644	0.848476
pT	0.746362	1.16915	1.21169	0.90081	0.9486		1.32181	1.2042	1.26482	0.890976
pY	0.931574	1.23936	1.30495	0.803342	1.01181		0.239867	0.414666	0.754707	0.845587

## Sheet: MST3
	-5	-4	-3	-2	-1	0	+1	+2	+3	+4
P	1.24113	1.55478	1.65619	1.18045	1.16222		0.0809	1.18338	1.42601	1.2445
G	1.09049	1.04422	1.27457	1.17471	2.51734		0.764264	2.22745	1.15269	0.986251
A	0.814149	0.809266	0.691058	0.748812	0.825152		0.437974	0.648816	0.581885	0.81034
C	0.769633	0.764286	0.69839	0.987684	0.59918		1.67499	0.711543	1.33599	1.15532
S	1.33743	1.05419	1.61655	1.22578	1.03414	0.621881	1.17452	1.5548	1.49908	1.59972
T	2.21254	1.81336	1.64398	1.89912	0.813647	1.37812	2.02648	1.96342	1.58591	2.63085
V	0.799983	0.476445	0.678956	0.642557	0.231335		1.113	0.527077	0.570462	0.820255
I	0.937265	0.85138	0.532901	0.579719	0.099102		0.978941	0.37381	0.801583	0.733569
L	0.552836	0.676555	0.321041	0.444122	0.372197		1.33181	0.17076	0.710525	0.414617
M	0.655582	0.799863	0.508697	0.616355	0.480454		0.992597	0.386778	0.632334	0.488861
F	0.786767	0.611852	0.345461	0.961984	0.337188		0.536103	0.176821	0.608694	0.508168
Y	1.13959	1.20917	1.42107	2.70808	0.77448		1.19962	0.539931	0.851873	0.739936
W	0.808084	1.07054	0.762918	0.877451	0.561764		2.11379	0.415787	0.844022	1.29684
H	0.815078	0.878216	1.00823	0.972983	1.05522		0.760328	0.966142	0.802791	0.776357
K	1.15895	1.09979	1.59533	0.791233	2.68821		0.900563	1.54138	1.47484	0.789596
R	0.915961	0.898011	1.32807	0.867958	1.48379		0.95631	3.16023	1.76965	1.22057
Q	0.81527	1.00054	0.977361	0.811995	1.23485		1.34325	0.863229	0.931852	1.10858
N	1.01916	1.16076	1.35138	1.24381	2.022		0.806045	1.80482	0.871462	0.99679
D	1.3935	1.15713	0.915653	0.678664	0.963079		0.38692	0.640538	0.937793	0.947694
E	1.26082	1.06964	0.672172	0.586524	0.744655		0.421607	0.143297	0.610538	0.73119
pT	1.44069	1.62443	1.5663	2.9275	1.09967		2.08299	3.06709	1.97064	1.89046
pY	1.16504	1.46947	1.29306	1.01997	1.10881		0.437052	0.360593	0.792161	1.03263

[truncated: 6 more sheets: MST4, OSR1, PAK4, TAOK2, PKCbeta, PKCbeta 3A]
