# Supplementary material for: Comprehensive profiling of the STE20 kinase family defines features essential for selective substrate targeting and signaling output
Source: PLoS Biol. 2019 Mar 21;17(3):e2006540. doi: 10.1371/journal.pbio.2006540 (PMC6445471; doi:10.1371/journal.pbio.2006540)
Supplement: S2 Data — (XLSX) [file pbio.2006540.s012.xlsx]

## Sheet: 2A
MSTtide (uM)	exp1	exp2	exp3
0	0	0	0
3.75	17.8	24.24	20.8
7.5	49.08	48.24	43.8
15	83.24	84.88	68.96
30	125.12	120.76	123.08
60	175.76	196.96	152.16
120	191.76	194.12	127.36

## Sheet: 2B
MSTtide	MST-2R	MST-2A	MST-1V	MST+1A	MST+2A	PAKtide
89.674	47.076	7.44757	18.9867	6.34422	5.70061	0
86.6377	36.2724	13.1771	22.0683	9.32104	13.6309	0
123.688	41.6512	12.2092	21.3313	11.9069	7.40159	0.045973

## Sheet: 2C
SLK	LOK	KHS2	GCK	HPK1	HGK	MINK	MYO3A	MYO3B	MST1	MST2	YSK1	MST3	MST4	TAO2	PAK1	PAK2	PAK4
9.53055	6.39133	3.34586	4.96365	1.26458	4.44537	6.63925	5.07011	1.72049	7.37287	6.11412	9.99883	4.30212	9.62463	6.31571	-5.87103	-9.09837	-8.75873
6.72814	6.7674	2.03312	3.53463	1.05422	4.45065	5.5892	3.19895	3.58669	5.29507	8.113	10.1158	3.80769	9.82337	6.21147	-2.72685	-9.07948	-10.6089
7.07416	6.42467	1.6453	3.61704	0.331741	5.64083	4.99719	4.38336	3.11674	7.17894	7.74269	10.3468	5.88909	10.007	5.6961	-5.36082	-9.16969	-10.6483
							3.59203	1.66726									-8.91837
							3.1118	3.24567

## Sheet: 4A
PAK4 WT			MST4 WT
PAKtide	MSTtide		MSTtide	PAKtide
0.54	0		78	0
1.38	0		75.4	0
1.61	0		107.6	0.04
0.97	0.002
0.97
0.72
PAK4 KxxN			MST4 KxxN
PAKtide	PAK -2Y		MSTtide	MSTtide -2R
0.0006	0.0069		11.55	12.13
0.0007	0.0064		10.5	12.5
0.0008	0.0088		9.4	12.8
PAK4 Loop			MST4 Loop
PAKtide	PAK +2/+3R		MSTtide	MSTtide +2/3AY
0.0047	0.239		1.24	1.04
0.0101	0.716		0.94	1.07
0.0111	0.764		1.2	1.22
PAK4-M4			MST4-P4
PAKtide	MSTtide		MSTtide	PAKtide
0.0012	0.166		0.007	0.014
0.0006	0.115		0.003	0.021
0.0005	0.075		0.004	0.015
0	0.092
0.0002	0.051
0
0.0001

## Sheet: 4C
Time (s)	WT Beta catenin	MST beta catenin
300	137293	4013.75
240	138555	4250.72
120	108652	808.538
60	82665.8	0
30	65305.2	0
20	59917	0
15	47051.5	0
10	37890.2	0
5	26909.3	0

## Sheet: 6B
shLUC-EV	100	100	100
shPAK-EV	63.2258	99.4071	83.3878
shPAK-SE	138.752	134.892	113.521
shPAK-M4	72.5881	96.9534	87.1663
shPAK-KD	85.2505	123.473	78.06

## Sheet: 7B
EV	WT	M4	KD
60	54	100	58
97	57	139	113
37	36	89	74
43	70	84	73
113	66	113	106
33	42	23	28
147	46	21	43
62	44	21	37
159	30	21	71
41	32	23	83
36	68	442	61
84	45	218	37
23	47	140	23
15	41	70	40
167	31	38	42
100	52	112	61
74	32	53	79
28	136	74	69
141	27	29	44
139	23	42	37
19	39	74	55
50	10	45	22
25	10	76	74
154	30	32	124
96	48	24	35
83	90	121	58
117	122	38	36
24	47	33	111
160	33	35	26
86	26	159	40
22	23	38	115
95	44		219
99	87		166
57	42
18
20
67
35

## Sheet: 7C
EV	WT	M4	KD
6	6	6	6
6	6	6	6
6	6	6	6
6	6	6	6
6	6	6	6
6	6	6	6
6	6	6	6
6	6	6	6
6	6	6	6
6	6	6	6
6	6	6	6
6	6	6	6
6	6	6	6
6	6	6	6
6	6	6	6
6	6	6	6
6	6	6	6
6	6	6	6
6	6	6	6
6	6	6	6
6	6	6	6
6	6	6	6
6	6	6	6
6	6	6	6
6	6	6	6
6	6	6	6
6	6	6	6
6	6	6	6
6	6	6	6
6	5	6	6
6	5	6	6
6	5	6	6
6	5	6	6
6	5	6	6
6	5	6	6
6	5	6	6
6	5	6	6
6	5	6	6
6	5	6	6
6	5	6	6
6	4	6	6
6	4	6	6
6	4	6	6
6	4	5	6
6	4	5	6
6	4	5	6
6	4	5	6
6	4	5	6
6	4	5	6
6	4	5	6
6	4	5	6
6	4	5	6
6	3	5	6
6	3	5	6
6	3	5	6
6	3	5	6
6	3	5	6
6	3	5	6
6	3	5	6
6	3	5	6
6	3	5	6
6	3	5	6
6	3	5	6
6	3	5	5
6	3	5	5
6	3	5	5
6	3	5	5
6	3	5	5
6	3	5	5
6	3	4	5
5	3	4	5
5	3	4	5
5	3	4	5
5	2	4	5
5	2	4	5
5	2	4	5
5	2	4	5
5	2	4	5
5	2	4	5
5	2	3	5
5	2	3	5
5	2	3	5
5	2	3	5
5	2	3	5
5	2	3	5
5	2	3	5
5	2	2	5
5	2	2	5
5	2	2	5
5	2	2	4
5	2	2	4
5	2	2	4
5	2	2	4
4	2	2	4
4	2	2	4
4	2	2	4
4	2	2	4
4	2	2	4
4	2	2	4
4	2	2	4
4	2	2	4
4	2	2	4
4	2	2	4
4	2	2	4
4	2	2	4
4	2	2	3
4	2	2	3
4	2	2	3
4	2	2	3
4	2	2	3
3	2	2	3
3	2	2	3
3	2	2	3
3	2	2	3
3	2	2	3
3	2	2	3
3	2	2	3
3	2	2	3
3	2	1	2
3	1	1	2
3	1	1	2
3	1	1	2
3	1	1	2
3	1	1	2
2	1	1	2
2	1	1	2
2	1	1	2
2	1	1	2
2	1	1	2
2	1	1	2
2	1	1	2
2	1	1	2
2	1	1	2
1	1	1	2
1	1	1	2
1	1	1	2
1	1	1	2
1	1	1	2
1	1	1	2
1	1	1	2
1	1	1	2
1	1	1	2
1	1	1	2
0	1	1	2
0	1	1	2
0	1	1	2
0	1	1	2
0	1	1	2
0	1	1	2
0	1	0	1
0	1	0	1
0	1	0	1
0	1	0	1
0	1	0	1
0	1	0	1
0	1	0	1
0	1		1
0	1		1
0	1		1
	1		1
	1		1
	1		1
	0		1
	0		1
	0		1
	0		1
	0		1
	0		1
	0		1
	0		1
	0		1
	0		1
	0		1
	0		1
	0		0
			0
			0
			0
			0
			0
			0
			0

## Sheet: 8B
LATS					YAP
MM8KO EV	PAK WT	PAK M4	MST1		MM8KO EV	PAK WT	PAK M4	MST1
31.2	54.7	72.8	2290.4		45.1	29.5	40.8	93.5
8.4	5.7	59	2718		42.4	11.3	42.8	100.6
10.3	13.8	41.4	1371.9		53.3	48.7	94	106
5.2	3.4	16.6	1398.4		19.4	10	59	36
20.8	13.9	25.3	1526.2		55.8	13.8	51.9	90.2
26.8	38.8	51.5	2920.5		24	16.1	56.6	82.3
9.7	18.6	42.5	2473.3		25.5	16.4	42.6	89
24	11.4	24.4			20.6	23.5	85.9	94.1
24.8	26.9	58			19.1	11.8	75.9
0	19.4	57			26.9	15	58.1
3.95	56.8	22.1			25	17.1	61.6
58.3	4.9	50.4			39.5	39	50.5
34.6	42.1				25.1	21.6	43.5
47.3					25.6	23.6	28.2
					33.3	39.7	61.2
					10.2	22.7	54
					13.4	7.8	33.2
					10.2	22.7	54
					13.4	7.8	33.2

## Sheet: 8D
293A EV	MM8KO EV	WT	MST	M4
0.921064	0.851129	0.674058	0.917194	0.796464
0.737367	0.688777	0.455177	0.807165	0.831278
0.798556	0.709725	1.1692	0.605979	0.626686
0.800599	0.671573	0.676809	0.725439	0.801208
0.801569	0.638372	0.69372	0.540399	0.713695
0.774048	0.795951	0.659887	0.805558	1.0945
0.780067	0.662169	0.750762	0.841768	0.885108
0.815028	0.651357	0.551108	0.781359	0.987944
0.758931	0.623579	0.697322	0.942584	1.04308
0.760546	0.774372	0.652323	0.779995	0.605337
0.889805	0.61397	0.789333	0.620403	0.769951
0.696565	0.611107	0.636444	0.935636	0.819761
0.832899	0.670542	0.771312	1.22713	0.756776
0.804533	0.814382	0.665308	0.929616	0.575745
0.888637	0.727959	0.529756	0.878477	0.92339
0.85488	0.740085	0.514935	0.857615	0.839271
0.836706	0.750107	0.587303	1.7531	0.965973
0.868429	0.643391	0.623997	1.2746	0.852805
0.775636	0.647647	0.798118	0.867387	0.928131
0.827449	0.839012	0.58388	0.91823	0.735934
0.677581	0.732473	0.636645	0.672675	0.893718
0.883986	0.852646	0.79807	0.591569	0.806412
0.837568	0.876519	0.792563	0.993301	0.912901
0.785143	0.562371	0.814516	0.788154	0.821008
0.880318	0.733742	0.587925	1.1536	0.772518
0.801554	0.642336	0.753223	1.08797	0.754623
0.939525	0.858395	0.497433	0.702627	0.748694
0.875113	0.675066	0.917232	1.13001	0.855472
0.908519	0.730345	0.892484	0.956435	0.739507
0.90909	0.900196	0.818824	0.923229	0.597735
0.897691	0.593636	0.717722	0.891281	0.771131
0.847533	0.679647	0.586963	0.959742	1.06464
0.922503	1.17996	0.708959	1.07943	0.630306
0.932685	0.888167	0.863981	0.92647	0.619895
0.924458	0.772381	0.698457	1.08952	0.6694
0.91675	0.679607	0.706034	1.10117	0.920434
0.919011	0.758078	0.557917	0.734505	0.766914
0.876655	0.748357	0.795493	0.945891	0.927894
0.942226	0.758048	0.926806	0.761802	1.06074
0.777341	0.725945	0.583341	1.87456	0.908515
0.833098	0.756051	1.46667	1.10838	0.904113
0.875879	0.710371	1.95237	1.057	0.799753
0.843067	0.798167	1.49404	1.04992	0.898062
0.861635	0.770988	1.50328	0.734171	0.870245
0.865154	0.69364	0.802956	0.86539	0.796689
0.81285	0.779718	0.698519	0.907406	1.08559
0.843065	0.751891	0.662983	0.9148	1.12652
0.980246	0.760591	0.713325	0.839901	0.738293
0.837116	0.726666	0.852869	0.970252	0.843061
0.86336	0.766385	0.724668	0.5456	1.06977
0.773425	0.691237	0.729486	0.756817	0.871848
0.84021	0.780547	0.599644	1.10028	0.977624
0.784085	0.725332	0.652323	0.694305	0.789323
0.833889	0.685733	0.757542	1.3541	0.727829
0.837309	0.730458	0.840256	0.853398	0.859789
0.773124	0.748275	0.64442	0.736512	0.863364
0.897614	0.73971	0.672544	0.883435	0.886814
0.857004	0.874939	0.760005	0.928994	1.10359
0.74179	0.70075	0.767641	0.731081	0.873225
0.896545	0.719824	0.798621	0.77747	0.671677
0.868626	0.624611	0.72129	0.833447	0.862273
0.870722	0.65831	0.648734	0.682382	0.761052
1.0771	0.68596	0.823735	0.796643	0.869167
0.894405	0.759528	0.918291	0.817483	0.740824
0.855798	0.694775	0.478233	0.836677	0.881169
0.864238	0.676111	0.684338	0.904775	0.889138
0.772252	0.588921	0.668637	0.889601	0.761411
1.1372	0.699398	0.725916	0.699443	0.934406
0.794612	0.698102	0.649649	0.915226	0.960201
0.856906	0.776844	0.557214	0.949029	0.854401
0.756015	0.732816	0.600529	0.90081	0.859239
0.777356	0.725958	0.580631	0.872084	1.13951
0.661048	0.737085	0.409115	0.917379	1.01339
0.802584	0.860355	0.681395	0.858224	0.744861
1.00518	0.790413	0.777239	0.820569	0.819077
1.20485	0.648756	0.605562	0.9165	0.829206
0.925468	0.680964	0.650769	0.965723	0.7735
0.917738	0.627149	0.567114	0.580416	0.897464
0.810161	0.71262	0.687371	0.905731	0.805877
0.890596	0.806547	0.59147	0.762499	0.852387
0.79667	0.651357	0.776987	0.777354	0.855265
0.968013	0.697079	0.54604	0.868139	0.931822
0.620906	0.5971	0.679847	0.975584	0.856386
0.855932	0.70664	0.73154	1.02275	0.601788
0.91383	0.709109	0.59107	0.88989	0.843455
0.908565	0.660762	0.602155	0.721376	0.78472
1.18438	0.633186	0.655693	0.822293	0.701782
0.762547	0.60612	0.726011	1.02624	0.87594
0.800209	0.49977	0.746141	0.931197	0.78751
1.04231	0.85637	0.543436	0.819263	0.942003
1.04112	0.806253	0.702071	0.870017	0.960581
0.900613	0.650392	0.573078	1.04678	0.93037
0.931482	0.614705	0.670809	0.880166	0.999849
0.885872	0.736199	0.56401	0.875832	0.925538
0.896465	0.738184	0.622799		0.790351
0.891258	0.649264	0.582998		0.906572
0.976583	0.791708	0.752641		0.970933
0.886788	0.646189	0.661591		0.90057
0.935428	0.877995	0.535725		0.809037
0.931568	0.625535	0.669244		0.920768
1.00611	0.669714	0.51174		0.979029
0.900675	0.909425	0.664242		0.874948
0.832901	0.835726	0.717566		0.744269
0.869205	0.843487	0.508757		0.899589
0.7495	0.818078	0.605009		0.96726
0.918964	0.856536	0.662326		1.00752
0.915401	0.835693	0.622386		0.758476
0.871865	0.835919	0.674332		0.937895
0.885778	0.775258	0.619941		0.841182
0.783198	0.808108	0.697199		0.900475
0.857175	0.850787			0.83545
1.03371	0.854243			0.751639
0.81427	0.802109			1.0171
0.868817	0.806945			0.86811
0.827704	0.818739			0.837707
0.891335	0.786227			0.892384
0.902549	0.839443			0.664022
0.917354	1.01353
0.840748	0.839699
0.920178	0.814811
0.875352	0.818689
0.792098	0.815168
0.953791	0.851726
0.869914	0.830102
1.06925	0.852955
1.08522	0.85073
0.996908	0.862454
0.938965	0.783703
1.07212	0.80654
1.04359	0.822114
	0.823622
	0.823866
	0.811582
	0.79134
	0.846691
	0.853131
	0.843599
	0.85599
	0.814545
	0.757422
	0.877527
	0.871175
	0.805833
	0.866912
