# Supplementary material for: Comprehensive profiling of the STE20 kinase family defines features essential for selective substrate targeting and signaling output
Source: PLoS Biol. 2019 Mar 21;17(3):e2006540. doi: 10.1371/journal.pbio.2006540 (PMC6445471; doi:10.1371/journal.pbio.2006540)
Supplement: S3 Data — (XLSX) [file pbio.2006540.s013.xlsx]

## Sheet: S2A
Original Method	Updated Method
0.613138	0.896475
1.09192	0.489153
1.25815	1.18504
-0.70572	-0.15766
0.126872	-1.03164
0.331309	0.244939
1.19181	1.31987
0.218965	-0.38374
-0.12588	-0.29455
-0.6046	-0.13138
-0.09455	0.085053
0.163204	-0.6034
0.292136	-0.34237
-0.04521	-0.41552
-0.46235	-0.25393
-0.74717	0.221351
-0.22431	0.120144
-0.4847	0.056875
-0.39045	-0.26949
0.561273	0.298746
-0.65795	0.025243
0.022798	-0.33714
0.342118	-0.40067
-0.22642	-0.17755
0.391582	-0.543
0.073523	0.099904
0.789197	0.894073
-0.2289	-0.17409
-0.2551	-0.08163
-0.42624	-0.3733
-0.18137	-0.12573
0.136418	-0.23877
0.681947	0.237368
0.23802	0.313331
-0.5864	0.250016
-0.76339	-0.23611
-0.74825	0.292677
-0.53517	-0.02639
0.726094	0.487558
-0.23379	-0.52686
-0.30789	-0.37464
-0.11564	-0.35721
0.955596	0.263556
-0.85513	-0.61948
-1.05983	-0.91371
0.522227	0.347879
1.09142	1.37557
-0.61762	-0.52811
-1.21468	-0.94073
-0.48264	-0.70817
-0.37532	0.115834
-0.33558	0.073164
0.96567	0.211185
0.524752	0.560777
-0.2118	0.196006
0.246924	-0.00535
0.016108	-0.03507
0.38253	0.302672
-0.29341	-0.26173
-0.12092	-0.35524
-0.87146	-0.60267
-1.02883	-0.78627
-0.04427	-0.17243
0.183993	0.200237
-0.83679	-1.12213
0.22114	-0.21524
1.10772	1.49069
0.265901	0.114172
-0.60544	-1.08117
-0.92804	-0.85983
-0.45346	0.048253
0.450208	0.421159
1.17982	1.17139
0.749419	0.815627
0.452336	0.56973
-0.64768	-0.39804
-0.8678	-0.59594
-0.65331	-0.84586
-0.45135	-0.50721
-1.35614	-1.44708
-2.04278	-1.63169
-2.85524	-3.0239
-1.05809	-0.91059
-0.44511	-0.35244
-0.08871	-0.36096
-0.14307	-0.88925
0.880084	0.149294
-2.31735	-1.86311
-2.8105	-2.4074
-0.43426	0.237793
-0.28003	0.238556
0.448049	-0.04661
0.259786	0.266716
-0.31348	0.08664
0.852493	0.824572
0.191803	0.114466
0.385152	-0.10672
-0.28913	-0.19586
0.529529	0.388539
0.059423	0.077395
-0.41829	-0.36994
-1.87945	-1.79117
0.117472	0.382742
-0.47968	-0.00844
1.71496	1.58776
-1.55125	-1.48219
0.581164	-0.12357
-1.03879	-1.36508
1.16493	1.77066
0.27269	0.6059
0.745267	0.985594
0.233087	0.754982
0.871727	0.829142
-0.50431	0.172941
1.23166	1.04407
1.47912	1.29736
-0.84126	-0.56373
-2.22234	-1.80718
-1.2783	-1.2528
-1.86209	-1.87274
-2.99901	-1.71431
-3.94266	-4.05635
-4.23409	-4.50557
-3.24941	-3.88229
-0.89903	-1.36192
-0.24334	-0.81602
-0.64272	-0.45145
0.946791	0.356462
1.57296	1.60173
-0.87047	-0.61767
-1.25186	-0.93711
-1.89253	-1.4547
-1.19327	-1.26446
-1.60967	-1.56735
-1.2372	-0.48458
-0.8338	-0.62458
0.031078	0.202301
1.50436	1.55787
1.7532	1.90437
-1.83444	-1.44531
-0.55315	-0.57694
-1.64984	-1.60196
-3.1189	-3.36737
-3.08575	-3.50822
-3.09878	-3.56855
-0.25835	-0.538
0.939204	-0.53737
0.407365	0.298584
0.967499	1.54774
-0.68023	-0.59823
-0.56815	-0.75372
-0.7465	-0.28385
-0.09933	-0.08354
-0.619	-0.40305
-0.27167	-0.27875
0.176639	0.329897
-0.08458	0.181875
0.314603	0.641599
1.28914	1.05117
-0.68426	-0.36656
-0.31705	-0.61781
-1.75392	-1.53863
-2.51527	-2.22796
-1.93794	-1.97262
-1.69877	-2.35149
0.36233	0.177561
-0.51284	-1.51157
0.128222	0.845637
0.268649	0.131817
-0.14974	-0.49697
-0.18224	-0.29549
-0.78967	-0.59051
-0.57968	-0.44498
-0.12771	-0.11283
-0.48979	-0.67145
0.076818	-0.16156
0.333081	0.510215
1.39257	1.59651
0.540989	0.929455
0.004644	0.030304
-0.05715	-0.3694
-1.31655	-1.06783
-1.74865	-1.9358
-1.11997	-1.51466
-2.06261	-2.27567

## Sheet: S2B
PKA Run 1	PKA Run 2
-0.12763	0.353448
0.263566	0.28347
-0.07539	-0.08611
-0.72932	-0.5404
0.248764	-0.12145
-0.27897	0.044247
-0.05483	0.317714
-0.29781	-0.13711
0.289371	0.067414
0.082342	0.067889
0.280942	-0.00732
0.300779	0.209266
-0.08663	-0.05595
0.638346	0.584472
1.32918	1.26796
-0.12216	-0.35484
-0.46766	-0.38808
-0.63774	-0.70988
-0.76292	-0.83465
-0.12361	-0.05459
0.274296	-0.09713
0.031124	-0.04391
-0.07753	-0.08514
-0.27352	-0.68285
-0.67814	-0.43435
-0.62615	-0.38223
-0.26065	-0.18524
0.011954	0.090606
-0.39451	-0.00616
-0.05914	0.235232
-0.18714	-0.37541
0.425923	-0.19098
0.109755	0.216821
0.302627	0.351114
0.655965	0.488537
1.64642	1.7288
0.135361	-0.17545
0.285495	0.319494
-1.25618	-1.29215
-1.07794	-0.82117
0.077247	0.215856
0.597135	0.554637
-1.71983	-0.3848
-2.06193	-1.5474
-1.87128	-1.56165
-3.18946	-2.17866
-0.2709	0.07297
-1.542	-1.21718
-2.25907	-1.75372
-2.52515	-2.45133
-1.64015	-1.83879
-1.83236	-1.44687
-0.38001	-0.67582
-1.00484	-0.90642
0.230753	0.282321
1.15389	1.06006
3.45153	3.32247
-0.33049	-0.43212
-1.80729	-1.75318
-2.7362	-2.95138
-2.90838	-2.76665
-1.2763	-1.39878
-1.61793	-1.74232
-4.35677	-3.97025
-1.57211	-1.49206
-1.33779	-1.01565
-2.23968	-2.3133
0.843122	1.02533
-0.73968	-0.46775
-2.74842	-2.04158
-2.80396	-2.89698
-1.64979	-1.89078
-1.71117	-1.81171
-1.9244	-2.36783
-1.62979	-1.74174
-2.38042	-2.42448
-0.49245	-0.74228
1.94162	1.93167
3.23681	3.19384
-1.40604	-1.32588
-1.50952	-1.56755
-2.89784	-2.88966
-3.68055	-3.62104
-4.47316	-4.35831
-3.4269	-3.75973
0.060323	0.608126
0.237559	0.23556
-0.60701	-0.26378
-0.08005	-0.11093
-0.05377	0.191529
-0.50293	-0.23393
-1.42379	-0.65861
-1.60018	-1.19984
-0.05289	0.01038
-0.30483	-0.37111
-0.08747	-0.15455
0.531534	0.249204
-0.33404	-0.10903
1.03446	0.870273
0.946003	0.69527
0.714257	0.455986
-0.10684	-0.60858
0.199125	0.062464
-0.72462	-0.44143
-0.85388	-1.22306
-2.14823	-2.24994
-0.29892	-0.36844
0.865216	0.885132
-2.48692	-2.70777
-6.80519	-5.50753
-4.65399	-4.66698
-1.7634	-1.28196
-0.96948	-0.65332
0.757581	0.480287
0.063275	0.290549
-0.068	-0.3047
0.072169	0.412164
0.985124	0.994039
0.717817	0.60462
0.576308	0.495444
0.309365	0.509448
0.862821	0.534566
0.431871	0.583873
0.108551	0.319388
-0.57806	-0.5431
-0.12338	-0.37105
-0.09387	-0.55145
-0.93093	-0.84903
-1.23704	-0.88381
-1.55411	-1.41327
-0.91922	-1.20569
-0.24245	-0.56905
-0.68004	-0.44356
-0.45329	-0.27396
-0.10819	-0.16702
0.796299	0.626806
0.887211	0.843608
-0.45334	-0.16211
0.098667	0.254771
-0.02083	-0.13525
-0.49614	-0.47964
-0.26573	-0.36031
0.264624	0.069103
0.162775	0.373135
0.360592	0.303402
0.972299	0.622898
-1.52373	-0.83649
-0.66795	-0.83827
-0.04502	-0.31851
-0.36374	-0.4531
0.080734	0.511404
-1.13269	-0.94512
-1.16952	-1.70352
0.257127	-0.29294
0.26791	0.219475
-0.0339	0.078472
-0.51744	-0.6772
0.134544	0.387325
0.835499	0.775429
-1.09044	-0.20941
-0.36531	-0.33152
-0.34077	-0.43187
-0.19386	-0.31115
-0.01336	0.156041
-0.03403	-0.24769
0.311394	0.318937
0.775266	0.471705
0.699277	0.409476
-0.94498	-0.89367
-0.35085	-0.30272
-0.2327	0.142096
-0.08072	-0.17621
-0.13177	0.081374
-0.37321	-0.70484
0.306866	-0.06522
0.229352	-0.06318
0.071208	0.034089
-0.29125	-0.62756
-0.01187	-0.13755
-0.73559	-0.79385
0.221805	0.404858
-0.50397	-0.60138
0.196247	0.239105
0.369133	0.249755
0.107557	-0.23378
0.644109	0.191371
-0.01847	0.18292
0.088496	0.368356
0.544977	0.685272
-0.19213	-0.18359
-1.35571	-0.73841
-0.1895	0.475571
0.683512	0.483004
0.437495	0.417314
0.019333	-0.16552
0.383007	0.339351
0.506045	-0.00348

## Sheet: S2C
R^2
0.67
0.79
0.85
0.85
0.88
0.6
0.44
0.79
0.94
0.69
0.84
0.78
0.825
0.61

## Sheet: S6A
WT	+1W
0	0
20.4208	12.8438
37.1608	22.6232
48.8135	29.4167

## Sheet: S6B
Time (s)	WT	+1W
240	138.555	79.1724
120	108.651	48.6553
60	82.6658	31.6329
30	65.3051	20.1605
20	59.9169	15.5487
15	47.0514	12.3331
10	37.8902	8.70925
5	26.9093	3.72426

## Sheet: S7C
PAK4	PAK4-M4
0.532278	0.161425
0.468783	0.195503
0.378939	0.156267
PAK4 S474E	PAK4-M4 S474E
0.252967	0.158957
0.289112	0.163007
0.207921	0.15413

## Sheet: S9B
Lats Phosphorylation Index
293A Parental	MM8KO EV	MST1	PAK4S474E	PAK4-M4S474E	MST-PAK4S474E Chim	MST-PAK4-M4S474E Chim
100	31.3774	527.173	40.7583	52.6876	19.7782	24.17
100	42.6133	1685.07	35.9704	46.8247	30.1411	48.7877
100	26.7369	1039.47	24.4109	43.6026	23.9624	45.0534
YAP Phosphorylation Index
293A Parental	MM8KO EV	MST1	PAK4S474E	PAK4-M4S474E	MST-PAK4S474E Chim	MST-PAK4-M4S474E Chim
100	72.6775	135.055	37.571	221.634	41.896	96.3523
100	122.356	290.396	32.636	123.683	27.0629	126.082
100	53.3415	106.04	48.7213	93.9582	52.511	70.7636
100	44.88	118.166	21.652	99.0293	23.2874	67.4371
100	29.7713	92.8286	14.7752	67.7398	15.0922	61.1264

## Sheet: S10
AKT						S6K						ERK
293A + EV	MM8KO + EV	PAK-SE	PAK-M4/SE	MST1		293A + EV	MM8KO + EV	PAK-SE	PAK-M4/SE	MST1		293A + EV	MM8KO + EV	PAK-SE	PAK-M4/SE	MST1
1	0.740271	1.73825	1.37808	0.68947		1	0.814014	1.16175	1.36232	0.572635		1	0.671119	1.46252
1	0.685103	0.952966	0.85273	0.682409		1	1.3233	3.47701	3.26627	1.71447		1	3.53107	3.30326	2.55693	3.63183
1	1.98494	2.11343	2.07791	2.27791		1	0.843168	1.17295	2.11406	0.869488		1	0.716727	0.424727	0.329372	0.714641
1	0.723039	0.445142	1.46112	0.89714		1	0.813219	0.296963	0.498026	0.242727		1	2.7877	2.42294	1.79392	1.53981
1	1.80676	3.35327	3.20651	3.14868		1	0.560838	1.11051	0.891219	1.27192		1	1.43132	2.45997	2.33547	2.80099
